# Supplementary material for: Genomic Insights into Omega-3 Polyunsaturated Fatty Acid Producing Shewanella sp. N2AIL from Fish Gut
Source: Biology (Basel). 2022 Apr 21;11(5):632. doi: 10.3390/biology11050632 (PMC9138089; doi:10.3390/biology11050632)
Supplement: Supplementary file 1 [file biology-11-00632-s001.zip › Supplimentary Table S1.xlsx]

## Sheet: matrix ani
OrthoANI values calculated from the OAT software.
	Shewanella sp. N2AIL	S. baltica NCTC 10735	S. hafniensis ATCC BAA-1207	S. morhuae ATCC BAA-1205	S. glacialipiscicola T147	S. putrefaciens ATCC 8071	S. oneidensis MR1	S. xiamensis JCM 16212
Shewanella sp. N2AIL (OrthoANI)	100	96.0199	94.6713	84.601	85.0494	82.977	79.2746	79.3368
Shewanella sp. N2AIL (Original ANI)	100	95.9072	94.5614	84.2964	84.7796	82.7112	78.9496	78.902
S. baltica NCTC 10735 (OrthoANI)	96.0199	100	93.8811	84.7962	85.1789	83.1357	79.3457	79.2669
S. baltica NCTC 10735 (Original ANI)	95.9072	100	93.738	84.525	84.9766	82.7968	79.1558	78.7978
S. hafniensis ATCC BAA-1207 (OrthoANI)	94.6713	93.8811	100	84.3437	84.7365	82.9718	79.3907	79.4249
S. hafniensis ATCC BAA-1207 (Original ANI)	94.5614	93.738	100	83.9472	84.4044	82.6636	79.074	78.932
S. morhuae ATCC BAA-1205 (OrthoANI)	84.601	84.7962	84.3437	100	93.1796	80.9158	78.0787	78.2055
S. morhuae ATCC BAA-1205 (Original ANI)	84.2964	84.525	83.9472	100	92.9535	80.376	77.712	77.6874
S. glacialipiscicola T147 (OrthoANI)	85.0494	85.1789	84.7365	93.1796	100	81.2391	78.4278	78.2983
S. glacialipiscicola T147 (Original ANI)	84.7796	84.9766	84.4044	92.9535	100	80.76	78.199	77.8921
S. putrefaciens ATCC 8071 (OrthoANI)	82.977	83.1357	82.9718	80.9158	81.2391	100	79.6897	79.4266
S. putrefaciens ATCC 8071 (Original ANI)	82.7112	82.7968	82.6636	80.376	80.76	100	79.2302	78.8681
S. oneidensis MR1 (OrthoANI)	79.2746	79.3457	79.3907	78.0787	78.4278	79.6897	100	88.325
S. oneidensis MR1 (Original ANI)	78.9496	79.1558	79.074	77.712	78.199	79.2302	100	88.1388
S. xiamensis JCM 16212 (OrthoANI)	79.3368	79.2669	79.4249	78.2055	78.2983	79.4266	88.325	100
S. xiamensis JCM 16212 (Original ANI)	78.902	78.7978	78.932	77.6874	77.8921	78.8681	88.1388	100
