# Supplementary material for: Genomic Insights into Omega-3 Polyunsaturated Fatty Acid Producing Shewanella sp. N2AIL from Fish Gut
Source: Biology (Basel). 2022 Apr 21;11(5):632. doi: 10.3390/biology11050632 (PMC9138089; doi:10.3390/biology11050632)
Supplement: Supplementary file 1 [file biology-11-00632-s001.zip › supplimentary Table S2.xlsx]

## Sheet: DDH
Pairwise in silico DNA–DNA hybridization (DDH) scores of Shewanella sp. N2AIL and closely related type strains
Query genome	Reference genome	DDH	Model C.I.	Distance	Prob. DDH >= 70%
Shewanella sp. N2AIL	Shewanella baltica strain NCTC10735	66.5	[63.6 - 69.4%]	0.0411	71.14
Shewanella sp. N2AIL	Shewanella hafniensis ATCCBAA-1207	58.2	[55.4 - 61%]	0.0548	46.26
Shewanella sp. N2AIL	Shewanella putrefaciens ATCC 8071	0.267	[24.4 - 29.2%]	0.162	0.02
Shewanella sp. N2AIL	Shewanella morhuae ATCC BAA 1205	0.282	[25.8 - 30.6%]	0.1528	0.05
Shewanella sp. N2AIL	Shewanella glacialipiscicola T147	0.292	[26.6 - 31.5%]	0.1477	0.07
Shewanella sp. N2AIL	Shewanella xiamenensis JCM 162121	0.225	[20.3 - 25%]	0.1943	0
Shewanella sp. N2AIL	Shewanella oneidensis MR-1	0.229	[20.6 - 25.3%]	0.1911	0
